# Supplementary material for: Modelling bodyweight to avoid anthelmintic underdosing of goats in resources-limited settings
Source: Trop Anim Health Prod. 2023 Feb 9;55(2):72. doi: 10.1007/s11250-023-03479-6 (PMC9911490; doi:10.1007/s11250-023-03479-6)
Supplement: Supplementary file 2 — Supplementary file2 (CSV 45 KB) [file 11250_2023_3479_MOESM2_ESM.csv]

Sex	Weight	Girth	Region	BCS	FAMACHA	Visit
Female	10	53	Kunthembwe	2.5	3	Dry season
Female	10	55	Kunthembwe	3	4	Dry season
Male	15	59	Kunthembwe	2.5	4	Dry season
Female	11	55	Kunthembwe	2.5	5	Dry season
Female	21	66	Kunthembwe	2.5	3	Dry season
Female	25	67	Kunthembwe	2.5	4	Dry season
Female	40	80	Kunthembwe	2.5	3	Dry season
Male	18	65	Kunthembwe	2	2	Dry season
Female	18	62	Kunthembwe	2.5	3	Dry season
Female	22	71	Kunthembwe	2.5	3	Dry season
Female	27	73	Kunthembwe	2.5	4	Dry season
Female	26	75	Kunthembwe	2.5	4	Dry season
Male	18	55	Kunthembwe	3	2	Dry season
Female	15	57	Kunthembwe	2.5	3	Dry season
Male	8	48	Kunthembwe	2.5	3	Dry season
Male	14	55	Kunthembwe	3.5	2	Dry season
Female	11	53	Kunthembwe	3	2	Dry season
Female	31	79	Kunthembwe	4	2	Dry season
Female	14	56	Kunthembwe	3.5	3	Dry season
Female	34	77	Kunthembwe	3	3	Dry season
Female	18	56	Kunthembwe	4	2	Dry season
Male	10	52	Kunthembwe	2.5	2	Dry season
Female	14	60	Kunthembwe	2.5	2	Dry season
Female	34	73	Kunthembwe	2.5	4	Dry season
Male	3	38	Kunthembwe	3	3	Dry season
Female	3	34	Kunthembwe	3	3	Dry season
Female	31	78	Kunthembwe	2.5	3	Dry season
Male	10	52	Kunthembwe	2.5	3	Dry season
Female	30	78	Kunthembwe	3	3	Dry season
Female	19	64	Kunthembwe	4	2	Dry season
Female	16	63	Kunthembwe	3	4	Dry season
Female	12	59	Kunthembwe	3.5	2	Dry season
Female	14	59	Kunthembwe	2.5	2	Dry season
Female	11	59	Kunthembwe	2.5	4	Dry season
Female	10	52	Kunthembwe	2.5	2	Dry season
Male	6	45	Kunthembwe	2.5	3	Dry season
Female	10	52	Kunthembwe	3	3	Dry season
Male	17	54	Kunthembwe	3	2	Dry season
Female	18	66	Kunthembwe	2.5	3	Dry season
Female	24	70	Kunthembwe	3	3	Dry season
Female	8	48	Kunthembwe	2.5	2	Dry season
Female	25	68	Kunthembwe	2.5	3	Dry season
Female	6	40	Kunthembwe	3	3	Dry season
Female	17	63	Kunthembwe	3	4	Dry season
Male	19	62	Kunthembwe	3	2	Dry season
Female	27	71	Kunthembwe	3	3	Dry season
Female	31	75	Kunthembwe	3	2	Dry season
Female	32	78	Kunthembwe	3	4	Dry season
Male	10	49	Kunthembwe	3	3	Dry season
Male	16	60	Kunthembwe	3	2	Dry season
Female	20	71	Kunthembwe	2.5	3	Dry season
Female	13	57	Kunthembwe	3	3	Dry season
Male	23	70	Kunthembwe	3	2	Dry season
Female	30	77	Kunthembwe	2.5	4	Dry season
Female	11	54	Kunthembwe	3	2	Dry season
NA	8	57	Kunthembwe	3	3	Dry season
Female	16	59	Kunthembwe	2.5	3	Dry season
Female	15	61	Kunthembwe	3.5	2	Dry season
Male	10	51	Kunthembwe	3	3	Dry season
Female	11	56	Kunthembwe	3	3	Dry season
Male	4	40	Kunthembwe	2.5	3	Dry season
Female	5	44	Kunthembwe	3	3	Dry season
Male	4	40	Kunthembwe	3	2	Dry season
Female	5	45	Kunthembwe	2.5	3	Dry season
Female	6	45	Kunthembwe	3	2	Dry season
Female	8	50	Kunthembwe	3	3	Dry season
Female	29	77	Kunthembwe	2	3	Dry season
Female	45	77	Kunthembwe	4	3	Dry season
Female	14	63	Kunthembwe	3	3	Dry season
Female	3	49	Kunthembwe	2.5	3	Dry season
Female	31	76	Kunthembwe	2.5	3	Dry season
Female	39	83	Kunthembwe	3.5	2	Dry season
Female	35	78	Kunthembwe	2.5	3	Dry season
Female	26	74	Kunthembwe	4.5	2	Dry season
Female	19	68	Kunthembwe	4	2	Dry season
Female	20	63	Kunthembwe	4	2	Dry season
Female	30	76	Kunthembwe	4	2	Dry season
NA	10	51	Kunthembwe	2.5	2	Dry season
Female	30	74	Kunthembwe	3	3	Dry season
Female	27	70	Kunthembwe	2.5	3	Dry season
Female	20	52	Kunthembwe	3	3	Dry season
Female	18	54	Kunthembwe	4	3	Dry season
Female	21	66	Kunthembwe	4	4	Dry season
Male	5	42	Kunthembwe	3	2	Dry season
Female	19	65	Kunthembwe	2.5	2	Dry season
Female	25	71	Kunthembwe	2	2	Dry season
NA	6	44	Kunthembwe	3	3	Dry season
Female	7	54	Kunthembwe	2.5	3	Dry season
Male	4	38	Kunthembwe	3	5	Dry season
NA	17	66	Kunthembwe	2	4	Dry season
Female	27	73	Kunthembwe	3	3	Dry season
Female	27	73	Kunthembwe	2.5	3	Dry season
Female	17	56	Kunthembwe	2.5	3	Dry season
Female	33	77	Kunthembwe	3	3	Dry season
Female	32	76	Kunthembwe	3	2	Dry season
Male	7	52	Kunthembwe	3	2	Dry season
Female	5	43	Kunthembwe	3	3	Dry season
Female	7	47	Kunthembwe	3.5	2	Dry season
Male	6	44	Kunthembwe	4	3	Dry season
Female	32	73	Kunthembwe	2.5	3	Dry season
Female	23	67	Kunthembwe	4	3	Dry season
Female	36	76	Kunthembwe	2.5	2	Dry season
Female	42	82	Kunthembwe	4	4	Dry season
Male	24	54	Kunthembwe	3	3	Dry season
Female	33	74	Kunthembwe	3	3	Dry season
Male	10	51	Kunthembwe	2.5	3	Dry season
Male	13	55	Kunthembwe	3	2	Dry season
Female	44	87	Kunthembwe	3	3	Dry season
Female	23	62	Kunthembwe	2.5	3	Dry season
Female	20	65	Kunthembwe	2.5	5	Dry season
Female	20	65	Kunthembwe	3	3	Dry season
Female	22	68	Kunthembwe	2.5	4	Dry season
Male	19	68	Kunthembwe	3	4	Dry season
Male	24	75	Kunthembwe	3	4	Dry season
Male	6	42	Kunthembwe	4	2	Dry season
Female	20	64	Kunthembwe	3.5	3	Dry season
Female	14	59	Kunthembwe	3	3	Dry season
Female	22	71	Kunthembwe	3	3	Dry season
Female	30	79	Kunthembwe	3	5	Dry season
Female	24	71	Kunthembwe	3	3	Dry season
Female	29	74	Kunthembwe	2	2	Dry season
Female	23	73	Kunthembwe	2.5	3	Dry season
Female	3	34	Kunthembwe	3	2	Dry season
Male	5	41	Kunthembwe	3	2	Dry season
Female	21	65	Kunthembwe	2.5	4	Dry season
Female	25	70	Kunthembwe	2.5	3	Dry season
Male	6	49	Kunthembwe	2.5	3	Dry season
Female	3.5	41	Kunthembwe	3.5	3	Dry season
NA	8	39	Kunthembwe	3	4	Dry season
Female	12	58	Kunthembwe	3	3	Dry season
Female	21	67	Kunthembwe	2.5	3	Dry season
Male	24	74	Kunthembwe	3	3	Dry season
Male	18	64	Kunthembwe	3	2	Dry season
Female	26	69	Kunthembwe	2.5	3	Dry season
Female	21	70	Kunthembwe	3	3	Dry season
Female	26	71	Kunthembwe	3	4	Dry season
Female	3	42	Kunthembwe	3	2	Dry season
Female	3	42	Kunthembwe	3	2	Dry season
Male	10	55	Kunthembwe	3	5	Dry season
Male	8	51	Kunthembwe	3	2	Dry season
Male	9	52	Kunthembwe	3	4	Dry season
Female	6	47	Kunthembwe	3	3	Dry season
Female	20	65	Kunthembwe	2.5	4	Dry season
Female	12	52	Kunthembwe	3	3	Dry season
Female	21	69	Kunthembwe	2.5	3	Dry season
Female	3	47	Kunthembwe	3	3	Dry season
Male	7	48	Kunthembwe	3	4	Dry season
Female	21	70	Kunthembwe	2.5	3	Dry season
Female	17	56	Kunthembwe	3	3	Dry season
Female	20	67	Kunthembwe	3	2	Dry season
Female	25	70	Kunthembwe	2.5	4	Dry season
Female	27	73	Kunthembwe	3	3	Dry season
Female	24	73	Kunthembwe	3	2	Dry season
Female	17	53	Kunthembwe	3	2	Dry season
Female	26	76	Kunthembwe	3.5	2	Dry season
NA	12	55	Kunthembwe	3.5	2	Dry season
Male	18	65	Kunthembwe	3	2	Dry season
Female	21	58	Kunthembwe	3	4	Dry season
Female	28	72	Kunthembwe	3.5	3	Dry season
Female	29	74	Kunthembwe	3	3	Dry season
Female	32	75	Kunthembwe	2.5	4	Dry season
Female	30	71	Kunthembwe	3	4	Dry season
Male	7	45	Kunthembwe	3	2	Dry season
Female	11	57	Kunthembwe	3.5	2	Dry season
NA	10	52	Kunthembwe	3	4	Dry season
Male	8	45	Kunthembwe	3	3	Dry season
Male	7	48	Kunthembwe	3	3	Dry season
Male	9	48	Kunthembwe	3	2	Dry season
Female	36	74	Kunthembwe	3	4	Dry season
Female	26	74	Kunthembwe	3.5	4	Dry season
Female	16	62	Kunthembwe	3	2	Dry season
Female	13	58	Kunthembwe	3	2	Dry season
Male	11	56	Kunthembwe	3	2	Dry season
Female	28	73	Kunthembwe	2.5	3	Dry season
Female	5	34	Kunthembwe	3	3	Dry season
Female	5	44	Kunthembwe	3	3	Dry season
Male	10	52	Kunthembwe	3.5	2	Dry season
Female	23	68	Kunthembwe	2.5	3	Dry season
Female	11	54	Kunthembwe	3	2	Dry season
Female	25	73	Kunthembwe	3.5	2	Dry season
Female	27	73	Kunthembwe	4	2	Dry season
Female	36	89	Kunthembwe	3	2	Dry season
Female	11	52	Kunthembwe	3.5	2	Dry season
Male	14	55	Kunthembwe	3	3	Dry season
Female	36	74	Kunthembwe	3	3	Dry season
Castrated male	14.5	58	Mzimba	2.5	3	Dry season
Female	31	79	Mzimba	3.5	3	Dry season
Female	19.5	67	Mzimba	4	2	Dry season
Female	16	61	Mzimba	3	3	Dry season
Female	5	44	Mzimba	4	3	Dry season
Male	3	36	Mzimba	3.5	3	Dry season
Female	47.5	89	Mzimba	3.5	2	Dry season
Female	24	71	Mzimba	3	3	Dry season
Male	11	54	Mzimba	2.5	2	Dry season
Female	27.7	73	Mzimba	3	3	Dry season
Female	19	64	Mzimba	3	2	Dry season
Female	46	89	Mzimba	4.5	3	Dry season
Female	26.5	71	Mzimba	2.5	4	Dry season
Male	20	69	Mzimba	2.5	3	Dry season
Female	20	67	Mzimba	4	4	Dry season
Female	22	69	Mzimba	3.5	4	Dry season
Female	16.5	62	Mzimba	3	2	Dry season
Male	12	56	Mzimba	4	2	Dry season
Female	22.5	74	Mzimba	4.5	2	Dry season
NA	39.5	86	Mzimba	2.5	2	Dry season
Female	44.5	85	Mzimba	2.5	3	Dry season
Male	37	89	Mzimba	3.5	2	Dry season
Female	38	81	Mzimba	3	3	Dry season
Female	42	81	Mzimba	3	3	Dry season
Female	3.5	36	Mzimba	3	2	Dry season
Female	38.5	82	Mzimba	4	3	Dry season
Female	4	39	Mzimba	3	3	Dry season
Male	12	58	Mzimba	3	3	Dry season
Male	20.5	70	Mzimba	2.5	3	Dry season
Female	5.5	42	Mzimba	3.5	2	Dry season
Female	24	73	Mzimba	3	3	Dry season
Female	17.5	63	Mzimba	3.5	3	Dry season
Female	12.5	56	Mzimba	3	2	Dry season
Female	17.5	62	Mzimba	3	2	Dry season
Female	16	63	Mzimba	3	2	Dry season
Male	19.5	66	Mzimba	3	4	Dry season
Male	18.5	66	Mzimba	4	3	Dry season
Female	23.5	58	Mzimba	4	3	Dry season
Female	10.5	56	Mzimba	4	2	Dry season
Female	26.5	76	Mzimba	4	3	Dry season
Female	32	76	Mzimba	3.5	4	Dry season
Female	26	60	Mzimba	3.5	3	Dry season
Female	34	79	Mzimba	2.5	3	Dry season
Female	28	77	Mzimba	3.5	4	Dry season
Female	21.5	68	Mzimba	3.5	2	Dry season
Female	39	83	Mzimba	4	2	Dry season
Female	12.5	55	Mzimba	3.5	2	Dry season
Female	50.5	93	Mzimba	4	3	Dry season
Female	31.5	77	Mzimba	3	3	Dry season
Female	29	76	Mzimba	3.5	3	Dry season
Female	18.5	56	Mzimba	4	2	Dry season
Female	35.5	80	Mzimba	3.5	3	Dry season
Female	50.5	93	Mzimba	4	3	Dry season
Female	24	73	Mzimba	3	3	Dry season
Female	12.5	55	Mzimba	3.5	2	Dry season
Female	39	83	Mzimba	4	2	Dry season
Female	21.5	68	Mzimba	3.5	2	Dry season
Female	7	44	Mzimba	4	2	Dry season
Female	5.5	44	Mzimba	3	2	Dry season
Female	37	84	Mzimba	2.5	3	Dry season
Castrated male	24	73	Mzimba	4	3	Dry season
Castrated male	24	72	Mzimba	4	2	Dry season
Castrated male	21.5	69	Mzimba	4	2	Dry season
Castrated male	23.5	72	Mzimba	4	3	Dry season
Castrated male	18.5	65	Mzimba	3.5	3	Dry season
Castrated male	19	65	Mzimba	3.5	2	Dry season
Castrated male	29	76	Mzimba	4	3	Dry season
Female	26.5	71	Mzimba	3.5	3	Dry season
Male	5	43	Mzimba	3.5	3	Dry season
Female	40	83	Mzimba	3.5	3	Dry season
Male	16.5	65	Mzimba	3.5	2	Dry season
Male	13	59	Mzimba	3.5	4	Dry season
Female	22	68	Mzimba	4	2	Dry season
Female	16.5	62	Mzimba	4	4	Dry season
Male	6	45	Mzimba	4	3	Dry season
Female	16.5	68	Mzimba	3.5	3	Dry season
Female	15	67	Mzimba	3.5	3	Dry season
Male	3.5	39	Mzimba	4	4	Dry season
Female	37.5	80	Mzimba	3.5	4	Dry season
Female	32	76	Mzimba	3.5	3	Dry season
Female	38.5	81	Mzimba	3.5	4	Dry season
Female	8	49	Mzimba	4	2	Dry season
Male	24.5	67	Mzimba	3.5	2	Dry season
Female	35	77	Mzimba	4	3	Dry season
Female	26.5	73	Mzimba	3.5	3	Dry season
Female	33.5	81	Mzimba	3.5	4	Dry season
Male	3.5	36	Mzimba	3.5	4	Dry season
Female	21	67	Mzimba	3.5	2	Dry season
Female	22	69	Mzimba	3.5	2	Dry season
Female	20.5	69	Mzimba	3	3	Dry season
Female	6.5	45	Mzimba	4	3	Dry season
Female	33.5	78	Mzimba	2.5	2	Dry season
Male	10	55	Mzimba	3.5	2	Dry season
Female	11	55	Mzimba	3.5	2	Dry season
Female	21	72	Mzimba	3.5	2	Dry season
Female	25	70	Mzimba	2.5	3	Dry season
Female	23	69	Mzimba	4	2	Dry season
Female	10	52	Mzimba	3.5	2	Dry season
Female	25.5	73	Mzimba	4	3	Dry season
Female	20	66	Mzimba	3.5	3	Dry season
NA	17.5	62	Mzimba	3.5	2	Dry season
Female	26.5	74	Mzimba	3.5	3	Dry season
Female	25	69	Mzimba	3.5	3	Dry season
Female	16.5	66.5	Mzimba	3.5	2	Dry season
Female	21.5	69	Mzimba	2.5	3	Dry season
Female	29	75	Mzimba	3.5	2	Dry season
Female	22	71	Mzimba	3.5	3	Dry season
Female	37	84	Mzimba	4	3	Dry season
Female	29	73	Mzimba	3	4	Dry season
Female	30.5	76	Mzimba	4	3	Dry season
Female	39.5	81	Mzimba	4	4	Dry season
Female	24.5	70	Mzimba	3.5	3	Dry season
Female	5	41	Mzimba	4	3	Dry season
Female	27	72	Mzimba	4	2	Dry season
Female	17	68	Mzimba	3.5	2	Dry season
Female	20	69	Mzimba	4	4	Dry season
Female	26	73	Mzimba	4	3	Dry season
Female	35	86	Mzimba	4	3	Dry season
Female	29	71	Mzimba	3.5	4	Dry season
Female	25	75	Mzimba	4	2	Dry season
Female	26	74	Mzimba	4	3	Dry season
Male	32.5	80	Mzimba	3.5	2	Dry season
Male	21.5	71	Mzimba	3.5	2	Dry season
Female	40.5	82	Mzimba	3.5	2	Dry season
Female	33.5	81	Mzimba	4	2	Dry season
Female	39.5	87	Mzimba	4	3	Dry season
Male	11	55	Mzimba	4	2	Dry season
Male	23	69	Mzimba	4	2	Dry season
Female	25	73	Mzimba	4	2	Dry season
Female	44	90	Mzimba	4	2	Dry season
Female	44	86	Mzimba	4	3	Dry season
Male	35.5	84	Mzimba	4.5	2	Dry season
Female	44.5	84	Mzimba	3.5	4	Dry season
Female	39	84	Mzimba	3.5	3	Dry season
Male	16	56	Mzimba	3.5	3	Dry season
Female	40	82	Mzimba	4	2	Dry season
Male	16.5	60	Mzimba	4.5	2	Dry season
Female	34.5	78	Mzimba	4	3	Dry season
Male	17	62	Mzimba	4	2	Dry season
Female	13	55	Mzimba	4	3	Dry season
Female	55	93	Mzimba	4	3	Dry season
Female	48.5	85	Mzimba	4	4	Dry season
Female	36.5	81	Mzimba	3.5	5	Dry season
Female	8.5	50	Mzimba	3.5	3	Dry season
Female	56	100	Mzimba	4.5	4	Dry season
Female	40	82	Mzimba	3	3	Dry season
Female	8	45	Mzimba	3.5	2	Dry season
Female	8	46	Mzimba	3.5	2	Dry season
Female	40	81	Mzimba	3	3	Dry season
Female	39	84	Mzimba	3	3	Dry season
Female	38	83	Mzimba	3.5	2	Dry season
Female	44	88	Mzimba	4	2	Dry season
Female	40	87	Mzimba	3.5	3	Dry season
Female	40	84	Mzimba	3	3	Dry season
Female	6	41	Mzimba	4	3	Dry season
Female	6	39	Mzimba	3.5	3	Dry season
Female	30	74	Mzimba	3.5	2	Dry season
Female	5	41	Mzimba	4	2	Dry season
Female	19	55	Mzimba	3.5	2	Dry season
Male	22	71	Mzimba	4	2	Dry season
Female	20	67	Mzimba	3	4	Dry season
Female	29	73	Mzimba	2.5	3	Dry season
Female	29	75	Mzimba	2.5	4	Dry season
Female	14	59	Mzimba	3	3	Dry season
Female	15	59	Mzimba	2.5	3	Dry season
Male	22	65	Mzimba	3	2	Dry season
Female	28	73	Mzimba	3.5	3	Dry season
Female	20	66	Mzimba	4	2	Dry season
Female	24	70	Mzimba	3.5	2	Dry season
Female	32	76	Mzimba	3	3	Dry season
Female	19	60	Mzimba	3.5	2	Dry season
Female	24	71	Mzimba	3.5	3	Dry season
Male	40	83	Mzimba	3	2	Dry season
Female	7	46	Mzimba	4	3	Dry season
Female	30	73	Mzimba	3	3	Dry season
Female	35	82	Mzimba	3	3	Dry season
Male	18	62	Mzimba	3	2	Dry season
Female	38	80	Mzimba	3	3	Dry season
Female	35	76	Mzimba	3	3	Dry season
Female	40	81	Mzimba	3.5	3	Dry season
Female	19	63	Mzimba	3.5	3	Dry season
Male	19	62	Mzimba	3	2	Dry season
Female	15	56	Mzimba	3.5	2	Dry season
Female	32	76	Mzimba	3	3	Dry season
Female	10	51	Mzimba	4	2	Dry season
Male	6	45	Mzimba	4	2	Dry season
Male	6	45	Mzimba	4	2	Dry season
Female	10	54	Mzimba	4	2	Dry season
Female	24	70	Mzimba	4.5	2	Dry season
Female	35	80	Mzimba	3	3	Dry season
Male	22	72	Mzimba	3	3	Dry season
Female	42	89	Mzimba	3	3	Dry season
Female	23	70	Mzimba	3	2	Dry season
Female	35	83	Mzimba	3	3	Dry season
Female	29	79	Mzimba	3	4	Dry season
Male	23	72	Mzimba	4	4	Dry season
Female	19	66	Mzimba	3.5	2	Dry season
Female	20	66	Mzimba	3	3	Dry season
Female	34	78	Mzimba	3.5	2	Dry season
Male	19	64	Mzimba	3	3	Dry season
Female	33	74	Mzimba	3	3	Dry season
Female	47	87	Mzimba	4.5	3	Dry season
Female	47	85	Mzimba	4	3	Dry season
Female	44	84	Mzimba	4	4	Dry season
Female	16	64	Mzimba	4	2	Dry season
Female	19	64	Mzimba	4	3	Dry season
Female	9	45	Mzimba	4	3	Dry season
Male	5	41	Mzimba	4	3	Dry season
Male	38	83	Mzimba	4.5	3	Dry season
Male	47	93	Mzimba	4	4	Dry season
Male	23	72	Mzimba	4	3	Dry season
Female	25	68	Mzimba	4	2	Dry season
Female	25	72	Mzimba	3.5	4	Dry season
Male	49	93	Mzimba	3.5	2	Dry season
NA	25	70	Mzimba	3.5	3	Dry season
Male	10	51	Mzimba	4	3	Dry season
Female	15	56	Mzimba	3.5	3	Dry season
Male	12	56	Mzimba	2.5	3	Dry season
Female	25	72	Mzimba	3.5	3	Dry season
Female	14	58	Mzimba	3.5	2	Dry season
Female	29	75	Mzimba	4	3	Dry season
Female	33	81	Mzimba	3	4	Dry season
Female	35	84	Mzimba	3	3	Dry season
Male	29	75	Mzimba	3.5	2	Dry season
Female	23	72	Mzimba	3.5	3	Dry season
Female	7	44	Mzimba	4	2	Dry season
Male	4	38	Nsanje	3	2	Dry season
Male	2	29	Nsanje	2.5	2	Dry season
Female	2	33	Nsanje	2.5	2	Dry season
Female	3	34	Nsanje	3	2	Dry season
Female	2	35	Nsanje	3	2	Dry season
Female	3	34	Nsanje	3	3	Dry season
Female	2.5	45	Nsanje	3.5	3	Dry season
Female	3	39	Nsanje	3	2	Dry season
Female	4	40	Nsanje	3	3	Dry season
Female	3	37	Nsanje	3	3	Dry season
Male	2.5	45	Nsanje	3	4	Dry season
Male	3	35	Nsanje	3	3	Dry season
Male	3	37	Nsanje	3	2	Dry season
Female	3	38	Nsanje	2.5	2	Dry season
Male	4	35	Nsanje	3.5	2	Dry season
Female	5	38	Nsanje	3	3	Dry season
Male	7	47	Nsanje	2.5	5	Dry season
Female	14	55	Nsanje	3	2	Dry season
Female	6	40	Nsanje	3	3	Dry season
Female	7	49	Nsanje	3	2	Dry season
Male	8	49	Nsanje	2.5	4	Dry season
Female	16	56	Nsanje	3.5	2	Dry season
Male	8	45	Nsanje	3	4	Dry season
Male	5.5	48	Nsanje	2.5	4	Dry season
Female	6.5	42	Nsanje	2.5	4	Dry season
Male	11	52	Nsanje	3	3	Dry season
Female	13	53	Nsanje	3	2	Dry season
Male	16	58	Nsanje	3	2	Dry season
Male	11	54	Nsanje	2.5	2	Dry season
Male	13	66	Nsanje	3	2	Dry season
Female	10	56	Nsanje	3	3	Dry season
Male	7	56	Nsanje	2.5	2	Dry season
Female	15	59	Nsanje	3	3	Dry season
Male	5	39	Nsanje	2.5	4	Dry season
Male	8	53	Nsanje	3	3	Dry season
Female	12	53	Nsanje	3	3	Dry season
Male	7	45	Nsanje	2	4	Dry season
Female	15	61	Nsanje	3.5	4	Dry season
Female	20	62	Nsanje	4	2	Dry season
Male	20	65	Nsanje	2.5	2	Dry season
Male	18	61	Nsanje	3	2	Dry season
Female	11	54	Nsanje	2.5	4	Dry season
Male	16	57	Nsanje	3	3	Dry season
Female	14	57	Nsanje	2	3	Dry season
Female	10	62	Nsanje	3	3	Dry season
Male	12	54	Nsanje	3	3	Dry season
Male	9.5	50	Nsanje	3	3	Dry season
Male	14	57	Nsanje	2.5	3	Dry season
Female	8	46	Nsanje	2	4	Dry season
Female	13	57	Nsanje	3	2	Dry season
Female	21	63	Nsanje	2.5	3	Dry season
Female	15	60	Nsanje	3.5	3	Dry season
Female	17	63	Nsanje	3.5	2	Dry season
Female	22	64	Nsanje	3	2	Dry season
Female	20	70	Nsanje	3	3	Dry season
Female	19	63	Nsanje	3	2	Dry season
Female	15	59	Nsanje	2.5	4	Dry season
Female	10	54	Nsanje	3	2	Dry season
Female	20	67	Nsanje	3	3	Dry season
Female	22	56	Nsanje	2.5	2	Dry season
Female	18	65	Nsanje	3	2	Dry season
Female	30	75	Nsanje	2.5	3	Dry season
Female	34	81	Nsanje	2	3	Dry season
Female	15	61	Nsanje	2	3	Dry season
Female	20	65	Nsanje	2	4	Dry season
Female	18	56	Nsanje	2	3	Dry season
Female	21	66	Nsanje	2.5	2	Dry season
Female	22	69	Nsanje	3	2	Dry season
Female	19	59	Nsanje	2.5	3	Dry season
Female	33	76	Nsanje	2.5	2	Dry season
Female	39	79	Nsanje	3	3	Dry season
Male	38	78	Nsanje	3.5	4	Dry season
Female	32	77	Nsanje	2	4	Dry season
Female	30.5	74	Nsanje	2	3	Dry season
Female	27.5	70	Nsanje	2	3	Dry season
Female	27	69	Nsanje	2.5	2	Dry season
Female	19.5	69	Nsanje	2.5	3	Dry season
Female	33	79	Nsanje	2	4	Dry season
Female	25	68	Nsanje	2.5	4	Dry season
Female	23.5	72	Nsanje	2.5	4	Dry season
Female	39	79	Nsanje	3	3	Dry season
Female	33	78	Nsanje	2.5	4	Dry season
Female	34	80	Nsanje	3	4	Dry season
Female	40	69	Nsanje	2.5	3	Dry season
Female	38	77	Nsanje	2	4	Dry season
Female	37	76	Nsanje	2.5	3	Dry season
Female	33.5	78	Nsanje	2	4	Dry season
Female	26	73	Nsanje	2	4	Dry season
Female	35	76	Nsanje	3	3	Dry season
Female	28	72	Nsanje	2.5	4	Dry season
Female	28	74	Nsanje	2	3	Dry season
Female	29.5	77	Nsanje	2	4	Dry season
Female	8.5	51	Nsanje	2	3	Dry season
Female	19	53	Nsanje	4	4	Dry season
Female	17	54	Nsanje	3	3	Dry season
Female	19	62	Nsanje	2.5	2	Dry season
Female	23	68	Nsanje	2.5	2	Dry season
Female	30	77	Nsanje	2.5	4	Dry season
Female	19.5	65	Nsanje	2	4	Dry season
Female	36.5	78	Nsanje	2.5	2	Dry season
Female	43	87	Nsanje	2	2	Dry season
Female	38	80	Nsanje	2.5	3	Dry season
Female	35	78	Nsanje	2	3	Dry season
Female	34	74	Nsanje	2	2	Dry season
Female	39	83	Nsanje	2.5	3	Dry season
Female	28	62	Nsanje	3	2	Dry season
Female	45	84	Nsanje	3.5	2	Dry season
Female	8.5	51	Nsanje	3.5	3	Dry season
Female	10	51	Nsanje	3	2	Dry season
Male	9.5	54	Nsanje	3	3	Dry season
Female	26	71	Nsanje	2	4	Dry season
Female	28	78	Nsanje	2.5	3	Dry season
Female	23	73	Nsanje	2.5	3	Dry season
Female	24	72	Nsanje	2.5	4	Dry season
Female	22	59	Nsanje	2.5	4	Dry season
Female	12	51	Nsanje	2.5	3	Dry season
Female	22	67	Nsanje	2.5	4	Dry season
Male	7	52	Nsanje	2	4	Dry season
NA	11	57	Nsanje	2.5	4	Dry season
Female	34	74	Nsanje	3	2	Dry season
Female	29	73	Nsanje	2.5	3	Dry season
Female	32	73	Nsanje	2.5	3	Dry season
Female	25	66	Nsanje	3	3	Dry season
Female	36	77	Nsanje	2	3	Dry season
Female	23	72	Nsanje	2.5	3	Dry season
Female	27	53	Nsanje	2	3	Dry season
Female	5	48	Nsanje	2	4	Dry season
Male	5	49	Nsanje	2	3	Dry season
Female	17	51	Nsanje	2.5	2	Dry season
Female	20	64	Nsanje	2.5	2	Dry season
Female	21	64	Nsanje	3	2	Dry season
Female	29	73	Nsanje	2.5	4	Dry season
Female	30	75	Nsanje	2.5	2	Dry season
Female	31	80	Nsanje	2.5	3	Dry season
Female	29	72	Nsanje	2.5	3	Dry season
Female	33	76	Nsanje	3.5	4	Dry season
Female	24	66	Nsanje	3	3	Dry season
Female	23	68	Nsanje	3	3	Dry season
Female	19	61	Nsanje	3	2	Dry season
Male	15	55	Nsanje	2.5	2	Dry season
Male	5	42	Nsanje	3	3	Dry season
Male	45	82	Nsanje	3	3	Dry season
Male	32	72	Nsanje	3	3	Dry season
Male	15	59	Nsanje	3.5	3	Dry season
Male	14	59	Nsanje	3	3	Dry season
Female	20	69	Nsanje	3.5	2	Dry season
Female	22	69	Nsanje	2.5	2	Dry season
Female	25	68	Nsanje	4	2	Dry season
Female	17	65	Nsanje	4	2	Dry season
Female	12	56	Nsanje	4	3	Dry season
Female	27	70	Nsanje	2.5	3	Dry season
Female	39	84	Nsanje	3.5	2	Dry season
Female	33	77	Nsanje	3	3	Dry season
Female	28	71	Nsanje	3	3	Dry season
Female	30	75	Nsanje	3	2	Dry season
Female	38	79	Nsanje	3.5	3	Dry season
Female	43	83	Nsanje	3.5	3	Dry season
Female	28	77	Nsanje	2.5	3	Dry season
Female	33	73	Nsanje	2.5	3	Dry season
Female	3	39	Nsanje	3	4	Dry season
Female	17	60	Nsanje	3	2	Dry season
Female	24	70	Nsanje	2.5	4	Dry season
Female	18	57	Nsanje	3	3	Dry season
Male	15	57	Nsanje	3	2	Dry season
Male	16	52	Nsanje	3	2	Dry season
Male	14	53	Nsanje	3	2	Dry season
Male	19	63	Nsanje	3	2	Dry season
Male	23	61	Nsanje	3.5	2	Dry season
Female	27	72	Nsanje	2.5	3	Dry season
Female	24	70	Nsanje	3	2	Dry season
Female	31	72	Nsanje	3	3	Dry season
Female	42	83	Nsanje	2	3	Dry season
Female	21	63	Nsanje	2	5	Dry season
Female	46	85	Nsanje	2.5	3	Dry season
Female	30	73	Nsanje	3	3	Dry season
Female	33	80	Nsanje	2.5	3	Dry season
Female	22	65	Nsanje	2.5	2	Dry season
Female	18	67	Nsanje	2.5	4	Dry season
Female	27	72	Nsanje	3	3	Dry season
Female	49	85	Nsanje	3	3	Dry season
Female	46	85	Nsanje	2.5	3	Dry season
Female	22	68	Nsanje	2.5	2	Dry season
Female	25	68	Nsanje	2.5	3	Dry season
Female	18	66	Nsanje	3.5	2	Dry season
Female	11	51	Nsanje	2.5	2	Dry season
Female	35	79	Nsanje	2.5	3	Dry season
Female	29	76	Nsanje	3	2	Dry season
Female	31	73	Nsanje	2.5	3	Dry season
Female	35	77	Nsanje	3	3	Dry season
Female	23	78	Nsanje	2.5	3	Dry season
Female	32	78	Nsanje	2.5	3	Dry season
Female	24	74	Nsanje	2.5	2	Dry season
Female	18	65	Nsanje	3.5	3	Dry season
Female	10	62	Nsanje	3	4	Dry season
Female	21	66	Nsanje	2.5	2	Dry season
Female	26	72	Nsanje	2.5	3	Dry season
Female	28	74	Nsanje	2.5	3	Dry season
Female	20	65	Nsanje	3.5	2	Dry season
Female	16	68	Nsanje	3	2	Dry season
Female	24	71	Nsanje	3	2	Dry season
Female	46	85	Nsanje	2.5	3	Dry season
Female	40	80	Nsanje	2.5	4	Dry season
Female	35	81	Nsanje	2.5	3	Dry season
Female	42	81	Nsanje	3	3	Dry season
Female	53	85	Nsanje	2.5	4	Dry season
Female	45	81	Nsanje	2.5	3	Dry season
Male	28	71	Nsanje	3	3	Dry season
Female	36	79	Nsanje	2.5	4	Dry season
Female	31	77	Nsanje	2.5	2	Dry season
Male	14	54	Nsanje	3	3	Dry season
Female	16	54	Nsanje	2.5	3	Dry season
Female	18	62	Nsanje	2.5	3	Dry season
Female	20	65	Nsanje	2.5	3	Dry season
Female	18	62	Nsanje	2.5	3	Dry season
Female	16	63	Nsanje	2.5	3	Dry season
Female	20	59	Nsanje	3	3	Dry season
Female	31	74	Nsanje	2.5	4	Dry season
Female	22	64	Nsanje	2.5	3	Dry season
Female	19	60	Nsanje	2.5	3	Dry season
Female	23	69	Nsanje	2.5	3	Dry season
Female	35	78	Nsanje	2.5	3	Dry season
Male	16	57	Nsanje	3	3	Dry season
Female	16	58	Nsanje	3	3	Dry season
Female	3	37	Nsanje	3	3	Dry season
Male	3	39	Nsanje	3	4	Dry season
Female	20	74	Nsanje	2.5	2	Dry season
Female	28	75	Nsanje	2.5	3	Dry season
Female	29	70	Nsanje	3	3	Dry season
Female	34	81	Nsanje	2	5	Dry season
Female	22	71	Nsanje	3	2	Dry season
Female	23	68	Nsanje	3	3	Dry season
Female	18	62	Nsanje	3	3	Dry season
Female	39	80	Nsanje	2	4	Dry season
Female	40	93	Nsanje	2.5	4	Dry season
Female	25	69	Nsanje	2.5	3	Dry season
Female	37	82	Nsanje	2.5	3	Dry season
Female	24	67	Nsanje	2.5	3	Dry season
Female	20	55	Nsanje	3	3	Dry season
Female	21	67	Nsanje	3	3	Dry season
Female	30	81	Nsanje	2.5	3	Dry season
Female	44	84	Nsanje	2.5	3	Dry season
Female	34.5	72	Nsanje	2.5	4	Dry season
Female	5	37	Nsanje	3	3	Dry season
Female	7	38	Nsanje	3	3	Dry season
Male	31	73	Nsanje	3	3	Dry season
Female	17	65	Nsanje	2.5	3	Dry season
Female	29	73	Nsanje	2	4	Dry season
Female	26	69	Nsanje	2.5	3	Dry season
Female	17	59	Nsanje	2.5	3	Dry season
Female	14	61	Nsanje	2.5	2	Dry season
Female	17	63	Nsanje	2.5	3	Dry season
Female	17	59	Nsanje	2.5	3	Dry season
Female	22	67	Nsanje	2.5	3	Dry season
Female	27	75	Nsanje	2.5	3	Dry season
Female	29	74	Nsanje	2.5	3	Dry season
Female	32	73	Nsanje	2.5	4	Dry season
Female	20	70	Nsanje	2.5	3	Dry season
Female	22	73	Nsanje	1.5	4	Dry season
Female	38	77	Nsanje	2.5	3	Dry season
Female	27	74	Nsanje	2.5	3	Dry season
Female	21	66	Nsanje	2.5	3	Dry season
Female	27	74	Nsanje	2.5	4	Dry season
Female	32	72	Nsanje	2.5	4	Dry season
Female	31	75	Nsanje	2.5	4	Dry season
Female	35	74	Nsanje	2.5	3	Dry season
Male	22	68	Nsanje	2.5	4	Dry season
Female	25	75	Nsanje	2	5	Dry season
Female	26	72	Nsanje	2.5	5	Dry season
Female	18	63	Nsanje	3	3	Dry season
Female	21	56	Nsanje	2.5	3	Dry season
Female	36	76	Mzimba	3.5	3	Rainy season
Female	28	80	Mzimba	1	5	Rainy season
Female	36	71	Mzimba		4	Rainy season
Female	35	77	Mzimba	3	3	Rainy season
Female	29	79	Mzimba	2.5	4	Rainy season
Female	35	79	Mzimba	3.5	3	Rainy season
Female	37	77	Mzimba	3.5	4	Rainy season
Female	37	76	Mzimba	3	4	Rainy season
Female	28	80	Mzimba	4.5	4	Rainy season
Female	34	79	Mzimba	2.5	3	Rainy season
Female	27	79	Mzimba	3	3	Rainy season
Male	27	74	Mzimba	3	1	Rainy season
Female	30	75	Mzimba	3	2	Rainy season
Female	39	81	Mzimba	4	1	Rainy season
Male	34	77	Mzimba	3.5	2	Rainy season
Female	20	68	Mzimba	3	4	Rainy season
Female	33	80	Mzimba	4.5	4	Rainy season
Female	35	79	Mzimba	3	4	Rainy season
Female	25	73	Mzimba	2.5	3	Rainy season
Female	42	86	Mzimba	4.5	2	Rainy season
Male	8	51	Mzimba	2	2	Rainy season
Female	11	55	Mzimba	4.5	2	Rainy season
Female	34	83	Mzimba	3.5	2	Rainy season
Female			Mzimba	4	3	Rainy season
Female	32	83	Mzimba	3	3	Rainy season
Female	43	91	Mzimba	4.5	2	Rainy season
Female	41	82	Mzimba	2.5	3	Rainy season
Female	38	84	Mzimba	2.5	3	Rainy season
Female	34	79	Mzimba	2.5	3	Rainy season
Female	34	81	Mzimba	4	3	Rainy season
Female	19	65	Mzimba	2.5	4	Rainy season
Male	24	74	Mzimba	3	2	Rainy season
Male	17	64	Mzimba	3.5	3	Rainy season
Female	26	72	Mzimba	3	2	Rainy season
Female	22	73	Mzimba	3	3	Rainy season
Female	33	74	Mzimba	3	4	Rainy season
Female	7	49	Mzimba	3.5	4	Rainy season
Female	28	73	Mzimba	3	3	Rainy season
Female	25	77	Mzimba	4.5	3	Rainy season
Male	20	67	Mzimba	3	5	Rainy season
Male	24	71	Mzimba	2.5	4	Rainy season
Male	40	84	Mzimba	4	4	Rainy season
Female	15	60	Mzimba	3.5	3	Rainy season
Male	15	55	Mzimba	3.5	4	Rainy season
Female	27	72	Mzimba	3	3	Rainy season
Male	41	81	Mzimba	3.5	3	Rainy season
Female	30	75	Mzimba	3	4	Rainy season
Female	29	73	Mzimba	2.5	3	Rainy season
Female	17	61	Mzimba	3	2	Rainy season
Female	23	68	Mzimba	3.5	2	Rainy season
Female	27	72	Mzimba	4	3	Rainy season
Female	27	70	Mzimba	3.5	2	Rainy season
Female	21	69	Mzimba	3.5	4	Rainy season
Female	26	70	Mzimba	3.5	2	Rainy season
Female	20	62	Mzimba	3.5	2	Rainy season
Female	4	43	Mzimba	3	3	Rainy season
Male	5	48	Mzimba	3	2	Rainy season
Female	23	72	Mzimba	2.5	2	Rainy season
Female	7	49	Mzimba	3.5	2	Rainy season
Female	24	70	Mzimba	3	2	Rainy season
Female	5	47	Mzimba	3	3	Rainy season
Female	23	70	Mzimba	3	2	Rainy season
Female	10	52	Mzimba	3.5	2	Rainy season
Female	27	74	Mzimba	3	3	Rainy season
Male	9	52	Mzimba	3.5	2	Rainy season
Female	32	78	Mzimba	3	3	Rainy season
Female	25	73	Mzimba	4	2	Rainy season
Female	23	71	Mzimba	3.5	3	Rainy season
Female	5	40	Mzimba	3	4	Rainy season
Female	18	64	Mzimba	3	2	Rainy season
Male	12	59	Mzimba	2	4	Rainy season
Female	18	64	Mzimba	3	2	Rainy season
Female	13	56	Mzimba	3.5	2	Rainy season
Female	21	70	Mzimba	3	3	Rainy season
Male	11	56	Mzimba	3	2	Rainy season
Female	18	68	Mzimba	3	3	Rainy season
Female	24	71	Mzimba	3	5	Rainy season
Female	24	71	Mzimba	3	3	Rainy season
Male	3	44	Mzimba	3.5	2	Rainy season
Female	28	75	Mzimba	2.5	3	Rainy season
Female	23	62	Mzimba	3.5	4	Rainy season
Female	33	79	Mzimba	3	3	Rainy season
Male	9	50	Mzimba	4	2	Rainy season
Female	11	48	Mzimba	3.5	1	Rainy season
Female	33	75	Mzimba	3.5	2	Rainy season
Female	26	67	Mzimba	4	2	Rainy season
Female	32	74	Mzimba	3.5	2	Rainy season
Female	29	69	Mzimba	4	2	Rainy season
Female	32	75	Mzimba	3.5	3	Rainy season
Female	22	68	Mzimba	3	3	Rainy season
Female	20	65	Mzimba	5	1	Rainy season
Female	33	80	Mzimba	3	3	Rainy season
Female	36	77	Mzimba	3	4	Rainy season
Female	40	80	Mzimba	3.5	3	Rainy season
Male	17	60	Mzimba	3	2	Rainy season
Female	16	66	Mzimba	3.5	3	Rainy season
Female	17	64	Mzimba	3	2	Rainy season
Male	20	66	Mzimba	3	2	Rainy season
Male	20	64	Mzimba	3	4	Rainy season
Male	21	67	Mzimba	3.5	4	Rainy season
Male	20	65	Mzimba	3.5	2	Rainy season
Female	6	48	Mzimba	3	2	Rainy season
Male	18	57	Mzimba	3.5	3	Rainy season
Female	27	73	Mzimba	3	3	Rainy season
Female	20	67	Mzimba	3	4	Rainy season
Female	27	71	Mzimba	3	2	Rainy season
Male	4	45	Mzimba	2.5	4	Rainy season
Female	9	51	Mzimba	3	3	Rainy season
Male	11	52	Mzimba	3	4	Rainy season
Female	32	76	Mzimba	3.5	3	Rainy season
Female	28	64	Mzimba	3	3	Rainy season
Female	39	78	Mzimba	4	3	Rainy season
Female	34	76	Mzimba	4	2	Rainy season
Female	40	77	Mzimba	3	4	Rainy season
Female	32	75	Mzimba	3.5	3	Rainy season
Female	40	89	Mzimba	3.5	4	Rainy season
Female	30	73	Mzimba	3	3	Rainy season
Female	41	81	Mzimba	4	3	Rainy season
Female	6	53	Mzimba	3	3	Rainy season
Female	4	49	Mzimba	3.5	3	Rainy season
Male	5	37	Mzimba	3.5	4	Rainy season
Male	31	79	Mzimba	4	2	Rainy season
Male	12	62	Mzimba	3.5	3	Rainy season
Female	14	65	Mzimba	3.5	2	Rainy season
Female	16	64	Mzimba	3.5	2	Rainy season
Female	21	71	Mzimba	3	4	Rainy season
Female	18	57	Mzimba	3	3	Rainy season
Female	16	69	Mzimba	2.5	3	Rainy season
Female	18	66	Mzimba	3	3	Rainy season
Female	26	75	Mzimba	3.5	2	Rainy season
Female	21	70	Mzimba	3	2	Rainy season
Male	3	40	Mzimba	3.5	3	Rainy season
Female	2	49	Mzimba	3.5	3	Rainy season
Male	18	67	Mzimba	3	2	Rainy season
Female	22	69	Mzimba	3	4	Rainy season
Female	36	83	Mzimba	3	4	Rainy season
Female	17	66	Mzimba	3	3	Rainy season
Female	25	79	Mzimba	2.5	3	Rainy season
Female	23	71	Mzimba	2.5	4	Rainy season
Female	13	63	Mzimba	2.5	3	Rainy season
Female	17	56	Mzimba	3	3	Rainy season
Female	15	69	Mzimba	3	4	Rainy season
Male	7	54	Mzimba	3	4	Rainy season
Female	11	58	Mzimba	3	3	Rainy season
Female	17	68	Mzimba	3	3	Rainy season
Female	17	69	Mzimba	3.5	2	Rainy season
Female	22	69	Mzimba	3	4	Rainy season
Male	15	60	Mzimba	3	3	Rainy season
Female	20	66	Mzimba	3.5	2	Rainy season
Male	25	73	Mzimba	3	3	Rainy season
Female	29	73	Mzimba	3	3	Rainy season
Female	21	68	Mzimba	3	3	Rainy season
Female	22	66	Mzimba	3	2	Rainy season
Female	33	81	Mzimba	3	3	Rainy season
Female	39	80	Nsanje	4	2	Rainy season
Female	33	77	Nsanje	3	4	Rainy season
Female	32	80	Nsanje	2.5	3	Rainy season
Female	27	74	Nsanje	3.5	3	Rainy season
Female	14	57	Nsanje	3.5	2	Rainy season
Female	28	69	Nsanje	3.5	3	Rainy season
Female	23	70	Nsanje	3	2	Rainy season
Male	12	5	Nsanje	3	2	Rainy season
Female	22	71	Nsanje	3	2	Rainy season
Female	29	73	Nsanje	3.5	1	Rainy season
Female	33	80	Nsanje	3	4	Rainy season
Female	31	75	Nsanje	3.5	1	Rainy season
Female	25	69	Nsanje	3	2	Rainy season
Female	4	42	Nsanje	3	3	Rainy season
Female	19	68	Nsanje	2.5	2	Rainy season
Female	10	53	Nsanje	3	3	Rainy season
Female	11	57	Nsanje	3.5	2	Rainy season
Female	20	64	Nsanje	4	2	Rainy season
Female	22	70	Nsanje	3	2	Rainy season
Female	18	62	Nsanje	3.5	2	Rainy season
Female	38	83	Nsanje	3.5	2	Rainy season
Female	44	83	Nsanje	2.5	3	Rainy season
Female	14	59	Nsanje	3	2	Rainy season
Female	37	79	Nsanje	3.5	2	Rainy season
Female	33	81	Nsanje	4	2	Rainy season
Female	14	59	Nsanje	3.5	2	Rainy season
Female	8	51	Nsanje	2.5	5	Rainy season
Female	35	78	Nsanje	2.5	2	Rainy season
Female	31	79	Nsanje	4	2	Rainy season
Male	6	39	Nsanje	2.5	5	Rainy season
Female	27	68	Nsanje	2.5	4	Rainy season
Female	10	51	Nsanje	3.5	3	Rainy season
Male	6	46	Nsanje	2.5	5	Rainy season
Female	24	79	Nsanje	3.5	2	Rainy season
Female	21	68	Nsanje	3	2	Rainy season
Female	23	72	Nsanje	4	2	Rainy season
Male	33	79	Nsanje	3.5	2	Rainy season
Female	20	68	Nsanje	2.5	3	Rainy season
Female	41	90	Nsanje	3	3	Rainy season
Female	22	68	Nsanje	3.5	2	Rainy season
Female	39	77	Nsanje	3	4	Rainy season
Female	11	59	Nsanje	3	2	Rainy season
Male	34	75	Nsanje	3.5	2	Rainy season
Female	23	67	Nsanje	3.5	2	Rainy season
Female	36	75	Nsanje	2.5	4	Rainy season
Female	37	79	Nsanje	2.5	4	Rainy season
Female	37	79	Nsanje	3.5	3	Rainy season
Female	27	73	Nsanje	2.5	3	Rainy season
Female	22	68	Nsanje	3.5	2	Rainy season
Female	34	76	Nsanje	3	4	Rainy season
Female	23	71	Nsanje	3	4	Rainy season
Female	26	72	Nsanje	3	3	Rainy season
Female	28	71	Nsanje	2.5	3	Rainy season
Female	21	68	Nsanje	3	2	Rainy season
Female	13	56	Nsanje	3	2	Rainy season
Female	28	76	Nsanje	3.5	3	Rainy season
Female	20	64	Nsanje	3	2	Rainy season
Female	25	73	Nsanje	3	3	Rainy season
Female	36	82	Nsanje	3	4	Rainy season
Female	36	81	Nsanje	2.5	2	Rainy season
Male	20	62	Nsanje	3.5	3	Rainy season
Male	10	52	Nsanje	3	3	Rainy season
Male	30	74	Nsanje	4	3	Rainy season
Male	11	55	Nsanje	3	3	Rainy season
Male	17	63	Nsanje	4	2	Rainy season
Female	30	75	Nsanje	3	4	Rainy season
Male	15	62	Nsanje	3	2	Rainy season
Female	15	60	Nsanje	2.5	2	Rainy season
Male	14	55	Nsanje	3.5	2	Rainy season
Female	32	81	Nsanje	4	4	Rainy season
Female	36	82	Nsanje	4	4	Rainy season
Female	32	77	Nsanje	3.5	3	Rainy season
Female	37	79	Nsanje	4	3	Rainy season
Female	27	78	Nsanje	3	3	Rainy season
Female	21	69	Nsanje	3.5	3	Rainy season
Female	26	79	Nsanje	3.5	2	Rainy season
Female	45	83	Nsanje	4	4	Rainy season
Male	16	59	Nsanje	3.5	2	Rainy season
Female	25	69	Nsanje	4	2	Rainy season
Female	35	78	Nsanje	3	4	Rainy season
Female	34	80	Nsanje	4	3	Rainy season
Female	19	67	Nsanje	3.5	2	Rainy season
Female	13	61	Nsanje	3.5	1	Rainy season
Male	19	62	Nsanje	4	1	Rainy season
Male	17	63	Nsanje	3	1	Rainy season
Female	26	72	Nsanje	3	4	Rainy season
Male	32	78	Nsanje	3	3	Rainy season
Male	13	57	Nsanje	3	4	Rainy season
Male	11	56	Nsanje	3	3	Rainy season
Female	24	76	Nsanje	2.5	2	Rainy season
Female	34	81	Nsanje	2	4	Rainy season
Male	18	63	Nsanje	3	3	Rainy season
Female	9	56	Nsanje	2.5	4	Rainy season
Male	17	65	Nsanje	3	2	Rainy season
Female	28	77	Nsanje	3.5	2	Rainy season
Female	16	61	Nsanje	3.5	2	Rainy season
Female	14	58	Nsanje	3	3	Rainy season
Female	24	69	Nsanje	3	3	Rainy season
Female	29	74	Nsanje	3	3	Rainy season
Female	26	73	Nsanje	3	4	Rainy season
Female	26	73	Nsanje	3.5	3	Rainy season
Female	24	73	Nsanje	3.5	3	Rainy season
Female	25	74	Nsanje	3.5	2	Rainy season
Female	26	73	Nsanje	3.5	2	Rainy season
Male	8	52	Nsanje	2	4	Rainy season
Male	14	62	Nsanje	3.5	2	Rainy season
Female	31	85	Nsanje	3	2	Rainy season
Female	14	54	Nsanje	3	2	Rainy season
Female	21	67	Nsanje	3	2	Rainy season
Female	33	81	Nsanje	3	2	Rainy season
Male	7	51	Nsanje	2	5	Rainy season
Male	13	61	Nsanje	3	3	Rainy season
Female	34	79	Nsanje	3.5	2	Rainy season
Female	32	85	Nsanje	3.5	3	Rainy season
Female	15	62	Nsanje	3	2	Rainy season
Female	18	65	Nsanje	3	2	Rainy season
Female	18	67	Nsanje	2.5	4	Rainy season
Female	19	60	Nsanje	3.5	2	Rainy season
Female	20	63	Nsanje	3	2	Rainy season
Female	28	73	Nsanje	3	2	Rainy season
Female	20	65	Nsanje	3	3	Rainy season
Female	15	58	Nsanje	3	2	Rainy season
Female	28	74	Nsanje	3.5	4	Rainy season
Female	10	54	Nsanje	3	3	Rainy season
Female	15	52	Nsanje	4	2	Rainy season
Female	11	54	Nsanje	3	2	Rainy season
Male	9	51	Nsanje	3	3	Rainy season
Female	12	55	Nsanje	3	2	Rainy season
Female	25	69	Nsanje	3.5	2	Rainy season
Female	12	55	Nsanje	3	2	Rainy season
Male	9	48	Nsanje	3	3	Rainy season
Female	15	61	Nsanje	3.5	3	Rainy season
Female	10	53	Nsanje	3.5	2	Rainy season
Female	32	82	Nsanje	4	1	Rainy season
Male	18	57	Nsanje	3	3	Rainy season
Female	24	67	Nsanje	3.5	2	Rainy season
Male	49	89	Nsanje	3	3	Rainy season
Female	35	75	Nsanje	2.5	3	Rainy season
Female	14	57	Nsanje	3.5	2	Rainy season
Female	19	61	Nsanje	4	2	Rainy season
Female	14	59	Nsanje	3	2	Rainy season
Female	12	56	Nsanje	3	2	Rainy season
Female	16	69	Nsanje	3	3	Rainy season
Female	10	54	Nsanje	3	2	Rainy season
Female	24	69	Nsanje	3.5	2	Rainy season
Female	28	79	Nsanje	3.5	2	Rainy season
Female	30	78	Nsanje	3.5	3	Rainy season
Female	8	49	Nsanje	3	4	Rainy season
Female	12	65	Nsanje	3.5	2	Rainy season
Female	11	56	Nsanje	3	2	Rainy season
Male	16	58	Nsanje	3	4	Rainy season
Female	18	65	Nsanje	3.5	2	Rainy season
Female	38	80	Nsanje	3.5	4	Rainy season
Female	35	81	Nsanje	3.5	2	Rainy season
Male	21	67	Nsanje	3.5	3	Rainy season
Female	31	73	Nsanje	3.5	2	Rainy season
Female	20	66	Nsanje	3	3	Rainy season
Female	27	73	Nsanje	3	2	Rainy season
Female	29	71	Nsanje	3.5	2	Rainy season
Female	41	79	Nsanje	3.5	3	Rainy season
Male	54	93	Nsanje	3.5	3	Rainy season
Female	34	80	Nsanje	3	3	Rainy season
Female	15	61	Nsanje	3.5	5	Rainy season
Female	42	82	Nsanje	3.5	2	Rainy season
Female	15	62	Nsanje	3.5	2	Rainy season
Female	30	73	Nsanje	3.5	4	Rainy season
Female	27	73	Nsanje	3	4	Rainy season
Female	19	65	Nsanje	3.5	4	Rainy season
Male	22	70	Nsanje	3	2	Rainy season
Female	17	64	Nsanje	3	5	Rainy season
Male	13	56	Nsanje	3.5	3	Rainy season
Female	25	77	Nsanje	3	4	Rainy season
Female	25	73	Nsanje	3.5	2	Rainy season
Female	10	56	Nsanje	3	2	Rainy season
Female	36	84	Nsanje	3.5	4	Rainy season
Female	15	55	Nsanje	3	3	Rainy season
Female	20	70	Nsanje	3	3	Rainy season
Female	17	62	Nsanje	3.5	4	Rainy season
Female	16	58	Nsanje	3	4	Rainy season
Female	30	80	Nsanje	3.5	2	Rainy season
Female	15	64	Nsanje	3	4	Rainy season
Female	16	62	Nsanje	3	3	Rainy season
Female	17	61	Nsanje	3	4	Rainy season
Female	17	59	Nsanje	3	2	Rainy season
Male	19	66	Nsanje	2.5	4	Rainy season
Female	15	64	Kunthembwe	3	3	Rainy season
Female	17	63	Kunthembwe	3	3	Rainy season
Female	22	69	Kunthembwe	2.5	3	Rainy season
Male	12	58	Kunthembwe	2.5	4	Rainy season
Female	30	81	Kunthembwe	2	5	Rainy season
Female	5	46	Kunthembwe	2.5	4	Rainy season
Male	5	44	Kunthembwe	2.5	3	Rainy season
Male	11	55	Kunthembwe	3	3	Rainy season
Female	32	81	Kunthembwe	3	3	Rainy season
Female	15	60	Kunthembwe	3	3	Rainy season
Female	18	66	Kunthembwe	3.5	3	Rainy season
Female	20	70	Kunthembwe	3	3	Rainy season
Male	14	62	Kunthembwe	3	3	Rainy season
Female	18	66	Kunthembwe	3	4	Rainy season
Female	12	61	Kunthembwe	3	4	Rainy season
Female	12	61	Kunthembwe	2.5	4	Rainy season
Female	28	75	Kunthembwe	3	4	Rainy season
Male	15	66	Kunthembwe	3	2	Rainy season
Male	10	56	Kunthembwe	2.5	3	Rainy season
Male	17	68	Kunthembwe	3	4	Rainy season
Female	20	72	Kunthembwe	3	4	Rainy season
Female	30	69	Kunthembwe	3.5	4	Rainy season
Female	17	58	Kunthembwe	2.5	4	Rainy season
Male	11	55	Kunthembwe	3	3	Rainy season
Female	25	73	Kunthembwe	3.5	4	Rainy season
Female	29	74	Kunthembwe	3.5	3	Rainy season
Male	20	67	Kunthembwe	2.5	3	Rainy season
Female	28	72	Kunthembwe	3.5	3	Rainy season
Female	20	70	Kunthembwe	3	4	Rainy season
Female	19	68	Kunthembwe	2.5	3	Rainy season
Male	15	59	Kunthembwe	3	3	Rainy season
Male	15	60	Kunthembwe	3	3	Rainy season
Male	20	64	Kunthembwe	3.5	3	Rainy season
Female	30	74	Kunthembwe	3	3	Rainy season
Female	16	64	Kunthembwe	3	2	Rainy season
Female	34	78	Kunthembwe	3.5	3	Rainy season
Female	34	78	Kunthembwe	3	3	Rainy season
Female	25	75	Kunthembwe	3	4	Rainy season
Female	35	84	Kunthembwe	3.5	2	Rainy season
Female	30	76	Kunthembwe	2.5	3	Rainy season
Female	12	60	Kunthembwe	3	2	Rainy season
Female	19	64	Kunthembwe	2	2	Rainy season
Female	20	71	Kunthembwe	2.5	3	Rainy season
Male	14	59	Kunthembwe	3	2	Rainy season
Female	15	57	Kunthembwe	4	2	Rainy season
Female	33	77	Kunthembwe	3	4	Rainy season
Male	10	51	Kunthembwe	3	2	Rainy season
Female	32	81	Kunthembwe	3	4	Rainy season
Female	16	60	Kunthembwe	3.5	2	Rainy season
Female	15	62	Kunthembwe	3.5	2	Rainy season
Female	31	79	Kunthembwe	3.5	2	Rainy season
Female	24	74	Kunthembwe	3	3	Rainy season
Female	25	69	Kunthembwe		2	Rainy season
Male	15	61	Kunthembwe	3	2	Rainy season
Female	19	66	Kunthembwe	3	4	Rainy season
Female	16	60	Kunthembwe	3.5	3	Rainy season
Male	9	50	Kunthembwe	3	2	Rainy season
Female	10	55	Kunthembwe	3	4	Rainy season
Female	23	66	Kunthembwe	3.5	3	Rainy season
Female	29	71	Kunthembwe	3.5	4	Rainy season
Male	22	71	Kunthembwe	3	3	Rainy season
Male	30	75	Kunthembwe	3	3	Rainy season
Female	16	63	Kunthembwe	3	3	Rainy season
Female	15	63	Kunthembwe	3	2	Rainy season
Female	19	65	Kunthembwe	3	5	Rainy season
Male	14	57	Kunthembwe	3	4	Rainy season
Female	27	75	Kunthembwe	3	3	Rainy season
Female	23	66	Kunthembwe	1.5	5	Rainy season
Male	12	57	Kunthembwe	3	4	Rainy season
Female	32	75	Kunthembwe	3	4	Rainy season
Male	14	60	Kunthembwe	3	3	Rainy season
Female	14	59	Kunthembwe	3.5	2	Rainy season
Female	9	55	Kunthembwe	3	4	Rainy season
Female	33	79	Kunthembwe	3	3	Rainy season
Female	23	71	Kunthembwe	3	3	Rainy season
Female	18	69	Kunthembwe	3	2	Rainy season
Female	26	72	Kunthembwe	3	2	Rainy season
Female	13	62	Kunthembwe	3	4	Rainy season
Female	25	71	Kunthembwe	3.5	4	Rainy season
Male	14	58	Kunthembwe	3	4	Rainy season
Female	28	76	Kunthembwe	2.5	5	Rainy season
Female	21	66	Kunthembwe	2.5	4	Rainy season
Male	2	36	Kunthembwe	3	1	Rainy season
Female	20	65	Kunthembwe	3	3	Rainy season
Female	26	70	Kunthembwe	2	2	Rainy season
Female	10	51	Kunthembwe	3	3	Rainy season
Male	7	48	Kunthembwe	3	5	Rainy season
Female	21	70	Kunthembwe	3	4	Rainy season
Female	20	66	Kunthembwe	3	4	Rainy season
Female	35	80	Kunthembwe	2	4	Rainy season
Female	6	46	Kunthembwe	2	5	Rainy season
Female	33	75	Kunthembwe	2.5	3	Rainy season
Male	11	54	Kunthembwe	3	3	Rainy season
Male	19	64	Kunthembwe	3	3	Rainy season
Female	15	62	Kunthembwe	3	3	Rainy season
Female	23	68	Kunthembwe	2.5	4	Rainy season
Female	20	68	Kunthembwe	3	2	Rainy season
Female	20	68	Kunthembwe	3	3	Rainy season
Female	20	59	Kunthembwe	3	4	Rainy season
Female	24	69	Kunthembwe	3	3	Rainy season
Male	21	65	Kunthembwe	3	3	Rainy season
Female	11	57	Kunthembwe	3	4	Rainy season
Female	9	55	Kunthembwe	2.5	4	Rainy season
Female	8	50	Kunthembwe	3	3	Rainy season
Female	19	67	Kunthembwe	3	3	Rainy season
Female	32	75	Kunthembwe	3	3	Rainy season
Female	35	81	Kunthembwe	4	2	Rainy season
Female	26	74	Kunthembwe	3	4	Rainy season
Female	23	71	Kunthembwe	3.5	4	Rainy season
Female	18	63	Kunthembwe	3	4	Rainy season
Male	4	40	Kunthembwe	3	3	Rainy season
Female	5	42	Kunthembwe	3	2	Rainy season
Female	5	41	Kunthembwe	3	4	Rainy season
Male	7	47	Kunthembwe	3.5	3	Rainy season
Male	5	42	Kunthembwe	3	3	Rainy season
Male	8	47	Kunthembwe	2.5	4	Rainy season
Male	7	51	Kunthembwe	2.5	3	Rainy season
Female	8	49	Kunthembwe	2.5	2	Rainy season
Female	8	49	Kunthembwe	3	4	Rainy season
Female	8	51	Kunthembwe	3	5	Rainy season
Female	12	54	Kunthembwe	3	4	Rainy season
Female	14	64	Kunthembwe	3.5	4	Rainy season
Female	23	70	Kunthembwe	3.5	3	Rainy season
Female	22	65	Kunthembwe	3.5	3	Rainy season
Female	28	70	Kunthembwe	3.5	4	Rainy season
Female	36	77	Kunthembwe	3	2	Rainy season
Female	38	81	Kunthembwe	4	3	Rainy season
Male	14	58	Kunthembwe	2.5	4	Rainy season
Female	8	50	Kunthembwe	2.5	4	Rainy season
Male	13	56	Kunthembwe	3	4	Rainy season
Female	9	5	Kunthembwe	3	3	Rainy season
Male	21	72	Kunthembwe	3	3	Rainy season
Male	12	63	Kunthembwe	3	3	Rainy season
Female	21	70	Kunthembwe	2.5	5	Rainy season
Female	23	69	Kunthembwe	3	3	Rainy season
Male	18	72	Kunthembwe	3	3	Rainy season
Male	10	56	Kunthembwe	2.5	4	Rainy season
Female	16	67	Kunthembwe	3	4	Rainy season
Female	13	60	Kunthembwe	3	4	Rainy season
Female	18	66	Kunthembwe	3	2	Rainy season
Female	12	57	Kunthembwe	3	4	Rainy season
Female	7	52	Kunthembwe	2	5	Rainy season
Female	6	49	Kunthembwe	2	5	Rainy season
Female	7	49	Kunthembwe	3	4	Rainy season
Female	20	73	Kunthembwe	3	4	Rainy season
Female	34	85	Kunthembwe	3	3	Rainy season
Female	5	46	Kunthembwe	3	4	Rainy season
Female	21	70	Kunthembwe	3	4	Rainy season
Male	7	51	Kunthembwe	2.5	4	Rainy season
Female	10	58	Kunthembwe	3	4	Rainy season
Female	14	60	Kunthembwe	3	3	Rainy season
Female	5	46	Kunthembwe	2.5	4	Rainy season
Male	8	55	Kunthembwe	3	4	Rainy season
Female	12	59	Kunthembwe	3	4	Rainy season
Female	15	63	Kunthembwe	2.5	2	Rainy season
Female	16	64	Kunthembwe	2.5	5	Rainy season
Female	22	71	Kunthembwe	3.5	2	Rainy season
Female	7	49	Kunthembwe	2	4	Rainy season
Female	11	56	Kunthembwe	1.5	3	Rainy season
Female	11	53	Kunthembwe	2	3	Rainy season
Female	15	54	Kunthembwe	3	4	Rainy season
Female	15	69	Kunthembwe	2.5	4	Rainy season
Female	16	65	Kunthembwe	2.5	5	Rainy season
Female	20	65	Kunthembwe	2.5	2	Rainy season
Female	20	68	Kunthembwe	3	3	Rainy season
Female	25	74	Kunthembwe	3	2	Rainy season
Female	5	46	Kunthembwe	2.5	3	Rainy season
Male	11	56	Kunthembwe	2.5	2	Rainy season
